# Supplementary material for: A proline-rich motif on VGLUT1 reduces synaptic vesicle super-pool and spontaneous release frequency
Source: eLife. 2019 Oct 30;8:e50401. doi: 10.7554/eLife.50401 (PMC6861006; doi:10.7554/eLife.50401)
Supplement: Figure 4—source data 9. [file elife-50401-fig4-data9.xlsx]

## Sheet: Legend
	DIV = Days In Vitro
	Code = code used for double blind experimental procedure
	Mutant = type of viral rescue construct

## Sheet: sham
			DIV	Code	Mutant		Leak current	Access Resistance	Membrane Resistance	Tau		At -70mV	Time (sec)	Event number	Mean Amplitude	Frequency		At 0mV	Time (sec)	Event number	Mean Amplitude	Frequency
	Culture1	Cell 10/ 17 o16 017	19	212	Lenti-sham		-105	-1410	-80	1.31		mEPSC	69	20	-11.232			mIPSC	69	234	19.2
		Cell 11/ 17 o16 017	19	212	Lenti-sham		14	-1096	-30	1.62		mEPSC	69	151	-11.091			mIPSC	69	83	23.297
		Cell 12/ 17 o16 019	19	212	Lenti-sham		-48	-1450	-77	1.91		mEPSC	76	74	-11.116			mIPSC	76	47	9.68
		Cell 13/ 17 o16 021	19	212	Lenti-sham		-94	-1025	-66	0.95		mEPSC	73	159	-22.027			mIPSC	73	94	11.495
		Cell 14/ 17 o16 021	19	212	Lenti-sham		-51	-1136	-46	1.59		mEPSC	73	25	-8.79			mIPSC	73	658	18.614
		Cell 13/ 17 o17 017	20	212	Lenti-sham		68	-1247	-46	2.27		mEPSC	68	25	-10.92			mIPSC	68	911	15.8667
		Cell 14/ 17 o17 017	20	212	Lenti-sham		-32	-957	-44	1.71		mEPSC	68	871	-18.717			mIPSC	68	1327	77.532
		Cell 15/ 17 o17 019	20	212	Lenti-sham		-26	-1286	-54	2.66		mEPSC	25	5	-11.88			mIPSC	66	514	15.017
		Cell 16/ 17 o17 021	20	212	Lenti-sham		-14	-1091	-42	2.13		mEPSC	55	108	-14.307			mIPSC	55	314	16.17
		Cell 8/ 17 o18 009	21	212	Lenti-sham		-58	-1240	-53	1.08		mEPSC	50	47	-20.688			mIPSC	50	181	30.463
		Cell 9/ 17 o18 009	21	212	Lenti-sham		28	-1209	-50	2.49		mEPSC	50	2	-9.236			mIPSC	50	396	16.268
		Cell 10/ 17 o18 011	21	212	Lenti-sham		-80	-1065	-87	2.47		mEPSC	34	5	-8.93			mIPSC	34	63	12.512
		Cell 11/ 17 o18 013	21	212	Lenti-sham		-15	-1243	-43	1.88		mEPSC	69	27	-10.507			mIPSC	69	1	13.35
		Cell 12/ 17 o18 013	21	212	Lenti-sham		-97	-1070	-61	2.69		mEPSC	30	135	-10.543			mIPSC	57	1	8.72
	Culture 2	Cell 11/ 17 o21 013	17	212	Lenti-sham		2	-1145	-32	1.42727		mEPSC	62	6	-9.15	0.0967742		mIPSC	62	420	14.246	6.77419
		Cell 12/ 17 o21 015	17	212	Lenti-sham		12	-1205	-30	1.75128		mEPSC	73	52	-13.501	0.712329		mIPSC	73	36	17.754	0.493151
		Cell 1/ 17 o22 003	18	212	Lenti-sham		-80	-650	-55	0.75426		mEPSC	63	382	-25.231	6.06349		mIPSC	82	648	17.725	7.90244
		Cell 2/ 17 o22 003	18	212	Lenti-sham		-110	-1045	-45	0.718711		mEPSC	33	98	-14.88	2.9697		mIPSC	82	618	18.716	7.53659
		Cell 3/ 17 o22 005	18	212	Lenti-sham		-108	-1089	-39	1.02592		mEPSC	18	25	-11.535	1.38889		mIPSC	49	23	13.817	0.469388
		Cell 4/ 17 o22 007	18	212	Lenti-sham		-70	-1302	-43	1.11849		mEPSC	72	100	-11.368	1.38889		mIPSC	23	286	20.775	12.4348
		Cell 5/ 17 o22 007	18	212	Lenti-sham		-10	-1038	-90	1.85668		mEPSC	72	449	-22.608	6.23611		mIPSC	23	359	27.448	15.6087
		Cell 11/ 17 o23 015	19	212	Lenti-sham		-25	-787	-38	1.64		mEPSC	43	50	-16.339	1.16279		mIPSC	77	695	18.426	9.02597
		Cell 12/ 17 o23 015	19	212	Lenti-sham		-10	-1252	-34	1.33		mEPSC	77	5	-9.445	0.0649351		mIPSC	77	655	17.794	8.50649
		Cell 13/ 17 o23 017	19	212	Lenti-sham		-30	-1145	-39	2.15		mEPSC	63	28	-11.334	0.444444		mIPSC	63	93	13.603	1.47619
		Cell 14/ 17 o23 017	19	212	Lenti-sham		8	-913	-20	1.5		mEPSC	12	7	-8.262	0.583333		mIPSC	63	104	14.68	1.65079
		Cell 15/ 17 o23 019	19	212	Lenti-sham		-143	-605	-53	1.94		mEPSC	61	584	-21.008	9.57377		mIPSC	61	591	16.298	9.68852
		Cell 16/ 17 o23 019	19	212	Lenti-sham		-128	-982	-46	1.89		mEPSC	20	44	-9.304	2.2		mIPSC	61	390	17.155	6.39344
		Cell 1/ 17 o24 001	20	212	Lenti-sham		7	-1086	-25	2.17		mEPSC	62	242	-11.93	3.90323		mIPSC	62	209	18.125	3.37097
		Cell 2/ 17 o24 003	20	212	Lenti-sham		-196	-822	-58	2.62		mEPSC	70	8	-6.83	0.114286		mIPSC	70	840	14.294	12
		Cell 3/ 17 o24 003	20	212	Lenti-sham		-15	-515	-38	1.11		mEPSC	41	35	-9.476	0.853659		mIPSC	70	1212	29.356	17.3143
		Cell 4/ 17 o24 005	20	212	Lenti-sham		-18	-1122	-25	1.81		mEPSC	64	29	-19.156	0.453125		mIPSC	64	121	14.64	1.89062
		Cell 5/ 17 o24 005	20	212	Lenti-sham		25	-964	-26	2.02		mEPSC	27	12	-10.585	0.444444		mIPSC	64	148	14.254	2.3125
		Cell 12/ 17 o25 014	21	212	Lenti-sham		0	-1098	-40	2.05		mEPSC	71	67	-7.88	0.943662		mIPSC	71	342	17.391	4.8169
		Cell 13/ 17 o25 014	21	212	Lenti-sham		-13	-832	-30	1.24		mEPSC	71	19	-10.67	0.267606		mIPSC	71	227	18.19	3.19718
		Cell 14/ 17 o25 017	21	212	Lenti-sham		-112	-1155	-48	1.47		mEPSC	62	58	-9.151	0.935484		mIPSC	62	127	16.55	2.04839
		Cell 15/ 17 o25 019	21	212	Lenti-sham		-11	-1276	-30	2		mEPSC	64	21	-18.94	0.328125		mIPSC	64	198	15.78	3.09375
	Culture3	Cell 13/ 17 n04 021	17	212	Lenti-sham		-220	1145	-55	0.49067		mEPSC	48	9	-8.377	0.1875		mIPSC	207	1194	19.899	5.76812
		Cell 14/ 17 n04 023	17	212	Lenti-sham		-146	-857	-50	0.877577		mEPSC	33	130	-9.2	3.93939		mIPSC	54	389	14.804	7.2037
		Cell 1/ 17 n05 003	18	212	Lenti-sham		-42	-1020	-45	0.872375		mEPSC	68	497	-12.749	7.30882		mIPSC	73	1088	31.53	14.9041
		Cell 2/ 17 n05 006	18	212	Lenti-sham		-83	-905	-40	0.580168		mEPSC	58	37	-13.88	0.637931		mIPSC	58	0	--	0
		Cell 10/ 17 n06 018	19	212	Lenti-sham		-46	-1012	-30	0.810069		mEPSC	51	31	-8.001	0.607843		mIPSC	88	992	20.399	11.2727
		Cell 11/ 17 n06 021	19	212	Lenti-sham		-80	-668	-22	0.921492		mEPSC	30	168	-14.039	5.6		mIPSC	71	613	23.447	8.6338
		Cell 12/ 17 n06 023	19	212	Lenti-sham		-165	-695	-37	0.604366		mEPSC	15	10	-9.029	0.666667		mIPSC	51	282	13.554	5.52941
		Cell 13/ 17 n06 023	19	212	Lenti-sham		-15	-792	-16	0.559369		mEPSC	51	66	-9.145	1.29412		mIPSC	51	289	25.206	5.66667
		Cell 14/ 17 n06 025	19	212	Lenti-sham		-95	-1402	-42	1.35236		mEPSC	56	86	-13.483	1.53571		mIPSC	56	104	14.984	1.85714
		Cell 1/ 17 n07 001	20	212	Lenti-sham		-28	-890	-20	0.832081		mEPSC	--	--		--		mIPSC	85	840	18.734	9.88235
		Cell 2/ 17 n07 001	20	212	Lenti-sham		-30	-1115	-35	0.555887		mEPSC	57	222	-39.515	3.89474		mIPSC	85	122	16.1478	1.43529
		Cell 3/ 17 n07 003	20	212	Lenti-sham		-95	-965	-35	0.0984456		mEPSC	50	7	-9.418	0.14		mIPSC	58	15	13.197	0.258621
		Cell 4/ 17 n07 003	20	212	Lenti-sham		-27	-1025	-30	0.0263415		mEPSC	50	25	-8.154	0.5		mIPSC	58	307	20.997	5.2931
		Cell 5/ 17 n07 005	20	212	Lenti-sham		-140	-870	-35	0.992268		mEPSC	14	12	-7.944	0.857143		mIPSC	66	158	17.338	2.39394
		Cell 3/ 17 n08 007	21	212	Lenti-sham		-75	-950	-30	0.62929		mEPSC	88	330	-11.885	3.75		mIPSC	88	1059	35.564	12.0341
		Cell 4/ 17 n08 007	21	212	Lenti-sham		-45	-985	-35	0.986336		mEPSC	88	338	-9.694	3.84091		mIPSC	88	1215	23.62	13.8068
		Cell 5/ 17 n08 010	21	212	Lenti-sham		-90	-940	-40	1.11747		mEPSC	32	180	-11.902	5.625		mIPSC	98	562	18.045	5.73469
		Cell 6/ 17 n08 010	21	212	Lenti-sham		-255	-810	-50	0.723184		mEPSC	32	96	-9.547	3		mIPSC	98	911	19.937	9.29592
	#######	##############	##############	##############	##############		##############	##############	##############	##############		##############	##############	##############	##############	##############		#######	##############	##############	##############	##############

## Sheet: WT
			DIV	Code	Mutant		Leak current	Access Resistance	Membrane Resistance	Tau		At -70mV	Time (sec)	Event number	Mean Amplitude	Frequency		At 0mV	Time (sec)	Event number	Mean Amplitude	Frequency
	Culture 1	Cell 6/ 17 o16 011	19	T	Lenti-WT		-168	-1195	-62	1.81		mEPSC	63	330	-14.17			mIPSC	63	431	30.16
		Cell 7/ 17 o16 011	19	T	Lenti-WT		-3	-903	-23	1.37		mEPSC	63	129	-11.93			mIPSC	63	746	32.57
		Cell 8/ 17 o16 013	19	T	Lenti-WT		-45	-1184	-44	1.91		mEPSC	69	114	-13.092			mIPSC	69	358	21.23
		Cell 9/ 17 o16 015	19	T	Lenti-WT		-144	-1371	-40	1.62		mEPSC	51	108	-15.78			mIPSC	38	471	13.27
		Cell 7/ 17 o17 011	20	T	Lenti-WT		-107	-1142	-43	1.33		mEPSC	78	169	-13.146			mIPSC	78	447	31.496
		Cell 8/ 17 o17 011	20	T	Lenti-WT		5	-1063	-34	2		mEPSC	78	229	-24.171			mIPSC	78	489	19.992
		Cell 9/ 17 o17 013	20	T	Lenti-WT		-86	-853	-50	1.12		mEPSC	27	748	-21.597			mIPSC	51	166	21.066
		Cell 10/ 17 o17 013	20	T	Lenti-WT		-37	-1161	-36	2.02		mEPSC	55	476	-16.039			mIPSC	51	607	25.78
		Cell 11/ 17 o17 015	20	T	Lenti-WT		-51	-1400	-46	2		mEPSC	67	388	-14.206			mIPSC	67	1115	32.484
		Cell 12/ 17 o17 015	20	T	Lenti-WT		-22	-902	-28	1.8		mEPSC	67	386	-15.813			mIPSC	67	756	24.298
		Cell 1/ 17 o18 001	21	T	Lenti-WT		-5	-1257	-44	2.35		mEPSC	61	13	-13.377			mIPSC	61	253	10.021
		Cell 2/ 17 o18 001	21	T	Lenti-WT		1	-861	-49	1.49		mEPSC	61	82	-11.857			mIPSC	61	1133	45.626
		Cell 3/ 17 o18 003	21	T	Lenti-WT		-105	-916	-72	1.44		mEPSC	61	173	-19.124			mIPSC	61	331	22.243
		Cell 4/ 17 o18 003	21	T	Lenti-WT		-255	-1103	-43	1.73		mEPSC	61	68	-7.127			mIPSC	61	186	16.275
		Cell 5/ 17 o18 005	21	T	Lenti-WT		-21	-1001	-20	1.6		mEPSC	51	72	-11.008			mIPSC	51	78	27.583
		Cell 6/ 17 o18 007	21	T	Lenti-WT		-49	-849	-40	1.77		mEPSC	62	30	-13.064			mIPSC	62	81	14.56
		Cell 7/ 17 o18 007	21	T	Lenti-WT		12	-921	-41	1.87		mEPSC	62	77	-11.571			mIPSC	62	448	16.76
	Culture 2	Cell 7/ 17 o21 007	17	T	Lenti-WT		-25	-722	-33	1.36171		mEPSC	77	151	-16.66	1.96104		mIPSC	83	12	16.714	0.144578
		Cell 8/ 17 o21 009	17	T	Lenti-WT		-90	-925	-62	1.42639		mEPSC	50	166	-28.239	3.32		mIPSC	68	193	16.738	2.83824
		Cell 9/ 17 o21 011	17	T	Lenti-WT		-48	-967	-22	0.939511		mEPSC	61	249	-11.934	4.08197		mIPSC	69	509	15.185	7.37681
		Cell 10/ 17 o21 011	17	T	Lenti-WT		-90	-1111	-50	1.1339		mEPSC	61	205	-15.429	3.36066		mIPSC	69	657	18.726	9.52174
		Cell 13/ 17 o22 022	18	T	Lenti-WT		-2	-1302	-35	1.14666		mEPSC	65	86	-13.392	1.32308		mIPSC	65	159	15.318	2.44615
		Cell 14/ 17 o22 022	18	T	Lenti-WT		-90	-1102	-48	1.21201		mEPSC	65	45	-10.31	0.692308		mIPSC	65	153	19.031	2.35385
		Cell 15/ 17 o22 024	18	T	Lenti-WT		-90	-1075	-25	1.62502		mEPSC	58	175	-21.729	3.01724		mIPSC	58	100	13.421	1.72414
		Cell 16/ 17 o22 026	18	T	Lenti-WT		-80	-982	-40	0.944726		mEPSC	52	46	-12.801	0.884615		mIPSC	52	86	22.544	1.65385
		Cell 6/ 17 o23 009	19	T	Lenti-WT		-42	-1254	-57	1.58		mEPSC	62	91	-20.28	1.46774		mIPSC	62	48	16.66	0.774194
		Cell 7/ 17 o23 009	19	T	Lenti-WT		-10	-915	-23	1.58		mEPSC	62	323	-10.452	5.20968		mIPSC	62	41	16.75	0.66129
		Cell 8/ 17 o23 011	19	T	Lenti-WT		-96	-840	-56	1.17		mEPSC	26	84	-54.19	3.23077		mIPSC	26	266	31.03	10.2308
		Cell 9/ 17 o23 011	19	T	Lenti-WT		-6	-903	-27	1.35		mEPSC	26	35	-11.97	1.34615		mIPSC	26	212	17.57	8.15385
		Cell 10/ 17 o23 013	19	T	Lenti-WT		-288	-982	-78	1.29		mEPSC	16	160	-10.213	10		mIPSC	64	1237	31.72	19.3281
		Cell 15/ 17 o24 025	20	T	Lenti-WT		-32	-1057	-34	1.06		mEPSC	38	281	-19.726	7.39474		mIPSC	38	632	38.535	16.6316
		Cell 16/ 17 o24 025	20	T	Lenti-WT		-68	-916	-70	1.42		mEPSC	38	144	-25.724	3.78947		mIPSC	38	144	17.6	3.78947
		Cell 17/ 17 o24 027	20	T	Lenti-WT		-386	-1197	-81	1.4		mEPSC	36	265	-12.38	7.36111		mIPSC	36	34	14.07	0.944444
		Cell 18/ 17 o24 029	20	T	Lenti-WT		-83	-861	-48	1.27		mEPSC	19	65	-9.843	3.42105		mIPSC	65	320	14.133	4.92308
		Cell 1/ 17 o25 001	21	T	Lenti-WT		-39	-1237	-39	1.98		mEPSC	55	124	-10.891	2.25455		mIPSC	55	796	17.127	14.4727
		Cell 2/ 17 o25 001	21	T	Lenti-WT		0	-905	-74	1.89		mEPSC	55	729	-20.481	13.2545		mIPSC	55	1003	40.69	18.2364
		Cell 3/ 17 o25 003	21	T	Lenti-WT		-121	-1024	-48	2.23		mEPSC	34	279	-15.319	8.20588		mIPSC	55	77	13.254	1.4
		Cell 4/ 17 o25 003	21	T	Lenti-WT		-27	-958	-41	2.35		mEPSC	55	77	-10.07	1.4		mIPSC	55	200	18.37	3.63636
		Cell 5/ 17 o25 005	21	T	Lenti-WT		-365	-1469	-95	1.73		mEPSC	16	32	-8.61	2		mIPSC	149	51	13.36	2.92157
		Cell 6/ 17 o25 005	21	T	Lenti-WT		-11	-1062	-48	2.02		mEPSC	51	21	-10.1	0.411765		mIPSC	404	51	13.53	7.92157
	Culture 3	Cell 5/ 17 n04 008	17	T	Lenti-WT		-400	-922	-80	0.760253		mEPSC	30	286	-19.581	9.53333		mIPSC	161	826	18.041	5.13043
		Cell 6/ 17 n04 008	17	T	Lenti-WT		-75	-1021	-60	1.08475		mEPSC	30	805	-37.865	26.8333		mIPSC	161	1572	25.364	9.76398
		Cell 7/ 17 n04 010	17	T	Lenti-WT		-125	-898	-40	0.790935		mEPSC	35	540	-14.16	15.4286		mIPSC	60	496	30.157	8.26667
		Cell 8/ 17 n04 010	17	T	Lenti-WT		-220	-948	-50	1.0482		mEPSC	35	373	-16.17	10.6571		mIPSC	60	693	23.21	11.55
		Cell 6/ 17 n05 019	18	T	Lenti-WT		-55	-885	-75	0.827308		mEPSC	64	1968	-21.731	30.75		mIPSC	55	717	34.54	13.0364
		Cell 7/ 17 n05 019	18	T	Lenti-WT		1	-975	-21	0.911689		mEPSC	62	382	-9.43	6.16129		mIPSC	55	792	28.77	14.4
		Cell 8/ 17 n05 022	18	T	Lenti-WT		-90	-970	-55	0.978364		mEPSC	49	333	-16.61	6.79592		mIPSC	59	3	missing	0.0508475
		Cell 9/ 17 n05 024	18	T	Lenti-WT		-90	-727	-30	1.143		mEPSC	71	324	-10.76	4.56338		mIPSC	72	403	22.574	5.59722
		Cell 1/ 17 n06 001	19	T	Lenti-WT		-42	-980	-25	0.690868		mEPSC	62	32	-14.491	0.516129		mIPSC	53	440	14.462	8.30189
		Cell 2/ 17 n06 001	19	T	Lenti-WT		-16	-560	-42	0.772847		mEPSC	62	113	-29.99	1.82258		mIPSC	53	162	14.667	3.0566
		Cell 3/ 17 n06 003	19	T	Lenti-WT		-16	-740	-55	1.10758		mEPSC	44	162	-14.363	3.68182		mIPSC	62	644	20.453	10.3871
		Cell 4/ 17 n06 003	19	T	Lenti-WT		-3	-945	-25	0.923765		mEPSC	44	80	-9.67	1.81818		mIPSC	62	273	16.76	4.40323
		Cell 5/ 17 n06 006	19	T	Lenti-WT		-30	-1027	-30	1.16156		mEPSC	54	66	-14.782	1.22222		mIPSC	54	410	18.123	7.59259
		Cell 16/ 17 n07 024	20	T	Lenti-WT		-120	-1030	-45	1.46752		mEPSC	65	944	-11.947	14.5231		mIPSC	65	1180	34.826	18.1538
		Cell 17/ 17 n07 026	20	T	Lenti-WT		-150	-915	-35	0.592353		mEPSC	59	94	-14.198	1.59322		mIPSC	72	54	18.282	0.75
		Cell 18/ 17 n07 026	20	T	Lenti-WT		-75	-810	-35	1.14599		mEPSC	59	190	-11.915	3.22034		mIPSC	72	369	21.416	5.125
		Cell 19/ 17 n07 030	20	T	Lenti-WT		-120	-875	-30	0.881612		mEPSC	16	111	-12.008	6.9375		mIPSC	66	556	20.511	8.42424
		Cell 1/ 17 n08 003	21	T	Lenti-WT		-82	-862	-37	1.81506		mEPSC	22	17	-7.719	0.772727		mIPSC	72	421	17.032	5.84722
		Cell 2/ 17 n08 005	21	T	Lenti-WT		-70	-878	-26	0.472518		mEPSC	30	27	-10.557	0.9		mIPSC	85	117	27.209	1.37647

## Sheet: P554A
			DIV	Code	Mutant		Leak current	Access Resistance	Membrane Resistance	Tau		At -70mV	Time (sec)	Event number	Mean Amplitude	Frequency		At 0mV	Time (sec)	Event number	Mean Amplitude	Frequency
	Culture 1	Cell 2/ 17 o16 005	19	A	Lenti-P554A		-106	-919	-85	1.96		mEPSC	109	97	-7.96			mIPSC	109	451	15.33
		Cell 3/ 17 o16 005	19	A	Lenti-P554A		25	-1074	-65	2.2		mEPSC	109	221	-8.827			mIPSC	109	378	13.644
		Cell 4/ 17 o16 007	19	A	Lenti-P554A		-20	-1404	-50	2.1		mEPSC	76	1511	-20.61			mIPSC	76	573	17.357
		Cell 5/ 17 o16 009	19	A	Lenti-P554A		-55	-1036	-36	1.54		mEPSC	73	111	-9.059			mIPSC	73	658	22.622
		Cell 1/ 17 o17 001	20	A	Lenti-P554A		-151	-1353	-44	1.94		mEPSC	57	64	-11.46			mIPSC	57	475	17.147
		Cell 2/ 17 o17 001	20	A	Lenti-P554A		-196	-1167	-40	1.08		mEPSC	57	176	-10.191			mIPSC	57	379	21.66
		Cell 3/ 17 o17 004	20	A	Lenti-P554A		-65	-1036	-24	1.57		mEPSC	61	272	-11.442			mIPSC	61	219	18.498
		Cell 4/ 17 o17 007	20	A	Lenti-P554A		-27	-978	-39	1.45		mEPSC	55	11	-10.6			mIPSC	55	4	20.407
		Cell 5/ 17 o17 009	20	A	Lenti-P554A		-56	-1184	-78	1.78		mEPSC	53	44	-14.312			mIPSC	30	293	16.757
		Cell 6/ 17 o17 009	20	A	Lenti-P554A		-58	-916	-49	0.97		mEPSC	53	81	-21.976			mIPSC	30	16	14.235
		Cell 17/ 17 o18 021	21	A	Lenti-P554A		-79	-1344	-89	1.8		mEPSC	58	129	-10.78			mIPSC	58	796	20.831
		Cell 18/ 17 o18 021	21	A	Lenti-P554A		11	-1144	-50	1.97		mEPSC	58	715	-21.244			mIPSC	58	397	21.576
		Cell 19/ 17 o18 023	21	A	Lenti-P554A		-65	-1421	-70	2.68		mEPSC	35	208	-12.53			mIPSC	35	334	16.693
		Cell 20/ 17 o18 025	21	A	Lenti-P554A		-356	-864	-86	1.75		mEPSC	12	101	-11.414			mIPSC	36	22	9.925
	Culture 2	Cell 1/ 17 o21 001	17	A	Lenti-P554A		-140	-975	-45	0.584198		mEPSC	61	109	-11.549	1.78689		mIPSC	61	236	19.727	3.86885
		Cell 2/ 17 o21 001	17	A	Lenti-P554A		-25	-879	-30	1.09217		mEPSC	61	112	-10.568	1.83607		mIPSC	61	323	18.982	5.29508
		Cell 3/ 17 o21 003	17	A	Lenti-P554A		-170	-1195	-55	1.15316		mEPSC	75	424	-11.496	5.65333		mIPSC	51	661	20.739	12.9608
		Cell 4/ 17 o21 003	17	A	Lenti-P554A		-12	-953	-70	0.932078		mEPSC	75	830	-17.48	11.0667		mIPSC	51	882	35.238	17.2941
		Cell 5/ 17 o21 005	17	A	Lenti-P554A		-243	-845	-60	1.39358		mEPSC	76	262	-11.652	3.44737		mIPSC	73	136	12.172	1.86301
		Cell 6/ 17 o21 005	17	A	Lenti-P554A		-40	-1080	-35	0.989648		mEPSC	76	216	-15.851	2.84211		mIPSC	71	193	17.421	2.71831
		Cell 17/ 17 o22 028	18	A	Lenti-P554A		-150	-902	-100	1.26422		mEPSC	48	1468	-32.268	30.5833		mIPSC	48	526	22.332	10.9583
		Cell 18/ 17 o22 030	18	A	Lenti-P554A		-92	-810	-80	2.19928		mEPSC	26	560	-40.64	21.5385		mIPSC	10	75	26.803	7.5
		Cell 19/ 17 o22 032	18	A	Lenti-P554A		-82	-860	-75	1.17309		mEPSC	65	409	-22.611	6.29231		mIPSC	80	875	21.903	10.9375
		Cell 1/ 17 o23 001	19	A	Lenti-P554A		-37	-721	-27	0.69		mEPSC	32	36	-30.194	1.125		mIPSC	68	159	20.104	2.33824
		Cell 2/ 17 o23 001	19	A	Lenti-P554A		12	-868	-17	1.86		mEPSC	68	1370	-18.937	20.1471		mIPSC	68	947	17.357	13.9265
		Cell 3/ 17 o23 003	19	A	Lenti-P554A		-9	-1219	-33	2		mEPSC	42	220	-12.902	5.2381		mIPSC	42	344	16.026	8.19048
		Cell 4/ 17 o23 005	19	A	Lenti-P554A		-20	-919	-18	1.62		mEPSC	65	615	-11.11	9.46154		mIPSC	65	47	13.894	0.723077
		Cell 5/ 17 o23 007	19	A	Lenti-P554A		-8	-1005	-26	1.34		mEPSC	38	87	-16.833	2.28947		mIPSC	38	433	21.442	11.3947
		Cell 19/ 17 o24 031	20	A	Lenti-P554A		-21	-980	-38	1.38		mEPSC	67	366	-23.468	5.46269		mIPSC	67	467	19.2	6.97015
		Cell 20/ 17 o24 033	20	A	Lenti-P554A		-130	-844	-103	1.4		mEPSC	62	1285	-35.203	20.7258		mIPSC	62	659	22.492	10.629
		Cell 21/ 17 o24 035	20	A	Lenti-P554A		-314	-1085	-80	1.78		mEPSC	38	116	-8.906	3.05263		mIPSC	38	202	15.04	5.31579
		Cell 22/ 17 o24 035	20	A	Lenti-P554A		-288	-1096	-94	1.61		mEPSC	24	226	-14.762	9.41667		mIPSC	40	45	9.375	1.125
		Cell 7/ 17 o25 007	21	A	Lenti-P554A		-90	-1505	-72	2.35		mEPSC	51	99	-10.82	1.94118		mIPSC	51	456	15.08	8.94118
		Cell 8/ 17 o25 007	21	A	Lenti-P554A		-14	-922	-36	1.71		mEPSC	51	204	-10.345	4		mIPSC	51	468	20.67	9.17647
		Cell 9/ 17 o25 010	21	A	Lenti-P554A		-212	-881	-84	1.92		mEPSC	28	351	-25.47	12.5357		mIPSC	28	115	14.8	4.10714
		Cell 10/ 17 o25 012	21	A	Lenti-P554A		-86	-978	-33	1.3		mEPSC	43	151	-12.47	3.51163		mIPSC	43	345	21.87	8.02326
		Cell 11/ 17 o25 012	21	A	Lenti-P554A		-361	-783	-70	1.79		mEPSC	17	71	-9.52	4.17647		mIPSC	43	190	13.79	4.4186
	Culture 3	Cell 1/ 17 n04 001	17	A	Lenti-P554A		-320	-690	-55	0.88		mEPSC	30	228	-9.497	7.6		mIPSC	229	2693	29.222	11.7598
		Cell 2/ 17 n04 003	17	A	Lenti-P554A		-62	-1096	-30	0.8		mEPSC	63	108	-13.928	1.71429		mIPSC	80	22	22.004	0.275
		Cell 3/ 17 n04 006	17	A	Lenti-P554A		-81	-778	-25	0.837847		mEPSC						mIPSC	70	844	22.624	12.0571
		Cell 4/ 17 n04 006	17	A	Lenti-P554A		-128	-1075	-40	0.747595		mEPSC						mIPSC	70	759	17.943	10.8429
		Cell 10/ 17 n05 026	18	A	Lenti-P554A		-41	1065	-25	0.795106		mEPSC	56	341	-12.274	6.08929		mIPSC	137	1761	20.013	12.854
		Cell 11/ 17 n05 026	18	A	Lenti-P554A		18	-870	-20	0.872214		mEPSC	56	190	-9.553	3.39286		mIPSC	137	2167	24.963	15.8175
		Cell 12/ 17 n05 029	18	A	Lenti-P554A		-85	-1045	-40	1.06331		mEPSC	30	387	-18.19	12.9		mIPSC	65	212	14.69	3.26154
		Cell 13/ 17 n05 029	18	A	Lenti-P554A		-80	-802	-40	1.2228		mEPSC	30	353	-15.717	11.7667		mIPSC	65	396	19.799	6.09231
		Cell 15/ 17 n06 030	19	A	Lenti-P554A		-90	-752	-65	0.964206		mEPSC	40	922	-32.122	23.05		mIPSC	40	481	43.036	12.025
		Cell 16/ 17 n06 033	19	A	Lenti-P554A		-52	-775	-28	1.35999		mEPSC	67	597	-9.657	8.91045		mIPSC	65	766	17.874	11.7846
		Cell 11/ 17 n07 015	20	A	Lenti-P554A		-30	-742	-21	0.593655		mEPSC	86	43	-10.683	0.5		mIPSC	86	417	13.635	4.84884
		Cell 12/ 17 n07 019	20	A	Lenti-P554A		-58	-960	-35	0.0604167		mEPSC	59	173	-12.454	2.9322		mIPSC	88	97	14.926	1.10227
		Cell 13/ 17 n07 019	20	A	Lenti-P554A		-25	-900	-24	0.0277778		mEPSC	59	650	-13.249	11.0169		mIPSC	88	85	18.383	0.965909
		Cell 14/ 17 n07 021	20	A	Lenti-P554A		-158	-890	-50	0.873267		mEPSC	18	93	5.16667	-9.836		mIPSC	58	805	20.246	13.8793
		Cell 15/ 17 n07 021	20	A	Lenti-P554A		-166	-815	-40	0.777782		mEPSC	35	750	21.4286	-16.002		mIPSC	58	647	16.427	11.1552
		Cell 11/ 17 n08 019	21	A	Lenti-P554A		-125	-752	-48	1.00159		mEPSC	106	1416	-19.023	13.3585		mIPSC	94	149	28.998	1.58511
		Cell 12/ 17 n08 019	21	A	Lenti-P554A		12	-942	-55	0.775177		mEPSC	106	864	-13.195	8.15094		mIPSC	94	768	19.916	8.17021
		Cell 13/ 17 n08 022	21	A	Lenti-P554A		-65	-828	-20	1.34309		mEPSC	77	98	-13.546	1.27273		mIPSC	56	33	10.275	0.589286
